# Supplementary material for: Potential of exogenously sourced kinetin in protecting Solanum lycopersicum from NaCl-induced oxidative stress through up-regulation of the antioxidant system, ascorbate-glutathione cycle and glyoxalase system
Source: PLoS One. 2018 Sep 4;13(9):e0202175. doi: 10.1371/journal.pone.0202175 (PMC6122799; doi:10.1371/journal.pone.0202175)
Supplement: S1 Dataset — Effect of Kn on growth, biomass yield, biochemical attributes, lipid peroxidation, antioxidants and secondary metabolites in tomato Under NaCl stress. (XLSX) [file pone.0202175.s002.xlsx]

## Sheet: Sheet1
	Shoot and root length (cm)					Shoot and root DW					Net photosynthesis rate Pn (mmol m-2 S-1)
	Treatments	Shoot	Root			Treatments	Shoot DW	Root DW			ç	Pn
	0	28.22	12.88			0	0.4	0.28			0	11.15
	0+ Kn	29.55	13.98			0+ Kn	0.45	0.29			0+ Kn	13.81
	150 mM NaCl	10.41	4.94			150 mM NaCl	0.15	0.12			150 mM NaCl	8.12
	150 mM+Kn	15.19	7.55			150 mM+Kn	0.24	0.2			150 mM+Kn	14.85
	CO2 assimilation rate A (mmol CO2 m-2 S-1)					Stomatal conductance gs (mmol CO2 m-2 S-1)					Transpiration rate E (mmol H2O m-2 S-1)
	Treatments	A				Treatments	gs				Treatments	E
	0	14.37				0	320				0	1.74
	0+ Kn	16.03				0+ Kn	392				0+ Kn	1.89
	150 mM NaCl	7.91				150 mM NaCl	71.35				150 mM NaCl	0.55
	150 mM+Kn	12.1				150 mM+Kn	176.32				150 mM+Kn	0.96
											MDA
	RWC					H2O2
	Treatments	RWC				Treatments	H2O2				Treatments	MDA
	0	81.32				0	2.29				0	2.07
	0+ Kn	84.27				0+ KN	2.12				0+ KN	1.98
	150 mM NaCl	52.11				150 mM NaCl	6.29				150 mM NaCl	5.52
	150 mM+Kn	61.22				150 mM+KN	4.11				150 mM+KN	3.88
	EL (%)					SOD					CAT
	Treatments	EL (%)				Treatments	SOD				Treatments	CAT
	0	11.15				0	46.65				0	29.35
	0+ KN	10.12				0+ KN	48.41				0+ KN	30.21
	150 mM NaCl	71.11				150 mM NaCl	75.31				150 mM NaCl	51.17
	150 mM+KN	59.27				150 mM+KN	88.11				150 mM+KN	66.32
	GST					AsA					APX
	Treatments	GST				Treatments	AsA				Treatments	APX
	0	15.81				0	4300				0	9.25
	0+ KN	16.19				0+ Kn	4300				0+ Kn	9.95
	150 mM NaCl	28.11				150 mM NaCl	2500				150 mM NaCl	17.21
	150 mM+KN	35.22				150 mM+Kn	3200				150 mM+Kn	21.15
	GR					MDHAR					DHAR
	Treatments	GR				Treatments	MDHAR				Treatments	DHAR
	0	6.61				0	60.22				0	120
	0+ Kn	7.44				0+ Kn	62.76				0+ Kn	129
	150 mM NaCl	8.51				150 mM NaCl	37.15				150 mM NaCl	81.22
	150 mM+Kn	9.1				150 mM+Kn	59.65				150 mM+Kn	102.13
	GSH					GSSG					Gly I& II
	Treatments	GSH				Treatments	GSSG				Treatments	Gly I	Gly II
	0	87.99				0	22.51				0	0.39	0.2
	0+ KN	90.17				0+ KN	24.07				0+ Kn	0.41	0.23
	150 mM NaCl	132				150 mM NaCl	42.11				150 mM NaCl	0.49	0.14
	150 mM+KN	155				150 mM+KN	65.71				150 mM+Kn	0.56	0.29
	Proline					GB
	Treatments	Proline				Treatments	GB
	0	30.11				0	3.17
	0+ Kn	31.09				0+ Kn	3.55
	150 mM NaCl	115				150 mM NaCl	20.61
	150 mM+Kn	129				150 mM+Kn	27.33
